# Supplementary material for: Associations between Neuropsychiatric Symptoms and Alzheimer’s Disease Biomarkers in People with Mild Cognitive Impairment
Source: Brain Sci. 2023 Aug 12;13(8):1195. doi: 10.3390/brainsci13081195 (PMC10452057; doi:10.3390/brainsci13081195)
Supplement: Supplementary file 1 [file brainsci-13-01195-s001.zip]

Archive with 1 entries (1 files):
- brainsci-2527515-supplementary.pdf
